# Supplementary material for: Plasma Proteomics Reveals Persistent and Surgery-Responsive Molecular Signatures in Osteoarthritis Patients
Source: Int J Mol Sci. 2026 Mar 21;27(6):2862. doi: 10.3390/ijms27062862 (PMC13027247; doi:10.3390/ijms27062862)
Supplement: Supplementary file 1 [file ijms-27-02862-s001.zip]

Archive with 1 entries (1 files):
- ijms-4174388-supplementary.pdf
